# Supplementary material for: Characterization of phage AbpL with a terminally redundant genome and its therapeutic potential against drug-resistant Acinetobacter baumannii infections
Source: Front Cell Infect Microbiol. 2026 Feb 3;16:1760018. doi: 10.3389/fcimb.2026.1760018 (PMC12960631; doi:10.3389/fcimb.2026.1760018)
Supplement: Supplementary file 7 [file Table4.xlsx]

## Sheet: Summary_taxonomy
Table S4. Summary of the taxonomic analysis results of AbpL obtained using taxMyPhage
Genome	Realm	Kingdom	Phylum	Class	Order	Family	Subfamily	Genus	Species	Full_taxonomy	Hits	ANI_scope	Message
OP171942.1	Duplodnaviria	Heunggongvirae	Uroviricota	Caudoviricetes	Autographivirales	Autoscriptoviridae	Beijerinckvirinae	Friunavirus	Friunavirus AbpL	r__Duplodnaviria;k__Heunggongvirae;p__Uroviricota;c__Caudoviricetes;o__Autographivirales;f__Autoscriptoviridae;sf__Beijerinckvirinae;g__Friunavirus;s__Friunavirus AbpL	Number of known species in the genus is 65	80.1% - 94.5%	Current ICTV taxonomy and the clustering on genomic similarity algorithm output appear to be consistent at the genus level
ANI: Average Nucleotide Identity
